# Supplementary material for: Comparative Anatomy of Chromosomal Domains with Imprinted and Non-Imprinted Allele-Specific DNA Methylation
Source: PLoS Genet. 2013 Aug 29;9(8):e1003622. doi: 10.1371/journal.pgen.1003622 (PMC3757050; doi:10.1371/journal.pgen.1003622)
Supplement: Table S1 — PCR primers for local mapping of ASM by Sanger bis-seq. (XLSX) [file pgen.1003622.s010.xlsx]

## Sheet: Sheet1
Table S1: Coordinates, primers, and SNPs for local mapping by Sanger bisulfite sequencing
Figure: Locus	Amplicon Number	Chromosome Location (UCSC GRCh37/hg19)	SNP	Allele Type	Heterozygosity	CpG Sites in Product	Product Size (bp)	Forward Primer	Reverse Primer
Fig. 5A: RPN1	a	chr3 128335902 128336161	rs13325747	A/G	0.477	9	260	TGGTTAAGGTTGGATAAAAGGTATT	ATTTCCCCAATAATAAACAAAACCT
Fig. 5A: RPN1	b	chr3 128336137 128336373	rs2712429	A/C	0.195	9	237	AGGTTTTGTTTATTATTGGGGAAAT	CCATAAAAACCTAAACTCTCAACTACC
Fig. 5A: RPN1	c	chr3 128336485 128336770	rs2811488	C/T	0.438	29	286	TTTTGGAGTAGTTAGAAAGTTTGGT	AAAAATTAACTTTAATTCTATTAAAACC
Fig. 5A: RPN1	d	chr3 128337181 128337414	rs2811489	C/T	0.439	4	234	TTATTGGGAAAGATTTAGTTGAAAAT	AAAAAACAAATAACAACCCTACTCC
Fig. 5A: RPN1	e	chr3 128338280 128338650	rs2712381	G/T	0.436	4	371	TTAGAGTGTTGAAAGTGGTGTTAGAGT	CCACAAAACTTAACTAAATATAACAAACC
Fig. 5A: RPN1	f	chr3 128340752 128341040	rs2712419	A/G	0.437	5	289	GTTGAAGATAGAGGGTTTTGATTTG	CTCTCAATACTAACCACAAAAACAC
Fig. 7: CYP2A7	a	chr19 41383390 41383844	rs34457531	A/G	0.5	11	455	GAGGTAGAGTATTTATAATAGAATAG	TTAAACCTCTTCATTACAAACACC
Fig. 7: CYP2A7	b	chr19 41384564 41384980	rs4079367	A/G	0.486	11	417	GATTTTATTGAAATATTTAAATAATG	AAACTAATTTAAAYGAATCTATATC
Fig. 7: CYP2A7	c	chr19 41385648 41386063	rs12975382	A/C	0.459	9	416	GAGGATAAAGAGTTTTTGTTATTGTTGA	CAATCATTTATCCAAATATTAAAATATTC
Fig. 7: CYP2A7	d	chr19 41386227 41386613	rs3815710	A/C	0.486	32	387	AGGGTTTTGTTGAGTTAAATTTTT	TTAAAAAACCCCTTAAAACTAATCC
Fig. 7: CYP2A7	e	chr19 41386647 41387099	rs11669113	A/T	0.5	3	453	GATGGATTTAGTGTTAGTGTTTAG	TCCCTTAAAATTTCATACTATTCTTA
Fig. 7: CYP2A7	f	chr19 41387398 41387744	rs10425185	A/G	0.43	13	347	TAGTTTTTAGTGGGTAGGAGAGTTAG	AAAAAATCCCAATACTTAACATCTC
Fig. 7: CYP2A7	g	chr19 41391488 41391948	rs11665969	A/G	N/A	5	461	GTGTGTGTTATTTTGGGTGTATGTT	AATCTAAAAAACAAAAATTCCAACC
Fig. 5B: VTRNA2	a	chr5 135414123 135414556	rs2190622	C/T	0.5	5	434	AATTTGTGGTGGGTTGTATTTAAAA	CCCATACCAACATCAACTAAAAATC
Fig. 5B: VTRNA2	b	chr5 135414670 135415155	rs17169806	C/T	0.477	13	341	GGGTATAGGAGGGGAGGTGTATAT	AAACAAAAAATACAAACCCAAAAAC
Fig. 5B: VTRNA2	c	chr5 135415036 135415364	rs2346018	A/G	0.499	19	330	GGGTATAGGAGGGGAGGTGTATAT	AAACAAAAAATACAAACCCAAAAAC
Fig. 5B: VTRNA2	d	chr5 135415564 135415817	rs2346019	A/G	0.499	10	254	TTTAAATTTGGTTAATAATGTATTAGA	CAAAACTTACCTATTAAACCACAAC
Fig. 5B: VTRNA2	e	chr5 135416225 135416821	rs9327740	A/G	0.172	24	350	TATAGAGATGGATAGATAGAAAGTT	CTCCTCAACAACCTAACTACTAAAC
Fig. 5B: VTRNA2	f	chr5 135417812 135418331	rs917303	C/T	0.459	5	328	TTTAGAAGTGGAATTGTTGGGTT	CCACCAAAAAAAACACCTAAAAC
Fig. 5B: VTRNA2	g	chr5 135418670 135419096	rs4976472	C/G	0.491	6	427	TTTAAAGGGTTAGGTTATTTTTTTT	TTTTCACTATTCCAAAACACTCAAA
Fig. 6A: STEAP3	a	chr2 120043944 120044393	rs67552681	C/G	0.469	7	451	TTTAAGGATAAGATGGTTTTTGGTT	CCATTACCCTACTTTAAACCTCATC
Fig. 6A: STEAP3	b	chr2 120044369 120044834	rs4849772	C/G	0.375	5	467	TGATGAGGTTTAAAGTAGGGTAATG	CTCTACAAAACAAACCATCAAAAAC
Fig. 6A: STEAP3	c	chr2 120046098 120046480	rs6707227	A/G	0.443	5	384	AATTTTATTAAGATGGGAGTAAGGG	CTAAAAACTAAAATAACTCACCAAAACTAA
Fig. 6A: STEAP3	d	chr2 120046448 120046825	rs6711143	C/T	0.226	5	378	TTTTTAGTTTTGGTGAGTTATTTTA	TCTAACTACATAAAACCTCCTAACA
Fig. 6A: STEAP3	e	chr2 120047035 120047443	rs555740427	C/T	0.5	14	409	TTTAGTTGGGTGTGGTTGATAGTAG	AAACAAATCAAAAAATCAAATAATC
Fig. 6A: STEAP3	f	chr2 120048297 120048654	rs11123512	A/G	0.499	11	358	ATTTAGGAGGTTGAGATAGGAGATT	CCTTTACCTACCCTTCAACCACCAAAT
Fig. 6A: STEAP3	g	chr2 120048634 120049081	rs1530562	A/G	0.499	10	448	TATTTGGTGGTTGAAGGGTAGGTAA	ATCCCCTTTCTTCTAATTACAATTT
Fig. 6A: STEAP3	h	chr2 120049814 120050158	rs10779894	A/G	0.5	8	347	TTAGTAGTTTTGTGTGTATATGTGTTTTAA	ATTATACAATCCACTATTCAATTTTCTAC
Fig. 6A: STEAP3	i	chr2 120050949 120051331	rs4848546	A/G	0.499941	5	385	GTAAAGGTTTTGGGGTATGTGTAT	CATCAACCAATTCTATCTACTCCAC
Fig. S5: ELK3 1	1	chr12 96616282 96616646	rs76304545	C/G	0.406	5	365	GGTTTTTGTAATTGGTAGTGATTGTT	CCAACAAATACCAACATCATACTTC
Fig. S5: ELK3 2	2	chr12 96616797 96617147	rs2300554	A/G	0.497	6	351	TTTAAGGATGGTATTAAGGGAGATG	CCACAATTCAAAAATACAAAAAAAC
Fig. S5: ELK3 3	3	chr12 96617249 96617474	rs2302902	A/G	0.45	6	225	GTTTGGTTATTTTTTTGTTTTGAG	AACTAAATTACCCATTCTAAAACCCC
Fig. S5: ELK3 4	4	chr12 96617455 96617862	rs4762138	A/G	0.499	7	408	AGTAGAAGAAGTGGTTAAGTTGTGG	TTCAAACAATTCAACATAAAAAAAAC
Fig. S5: ELK3 5	5	chr12 96617919 96618279	rs12307056	A/G	0.469	8	361	TAATTAAAGGGATTTTTTTTGGAAG	AAATTACAAACACCACATACCAAAC
