# Supplementary material for: Comparative Anatomy of Chromosomal Domains with Imprinted and Non-Imprinted Allele-Specific DNA Methylation
Source: PLoS Genet. 2013 Aug 29;9(8):e1003622. doi: 10.1371/journal.pgen.1003622 (PMC3757050; doi:10.1371/journal.pgen.1003622)
Supplement: Table S3 — PCR primers for assessing ASE by cDNA/gDNA sequencing. (XLSX) [file pgen.1003622.s012.xlsx]

## Sheet: Sheet1
Table S3: Primers and SNPs for testing of allele specific expression
Gene	Associated DMR	SNP	Forward Primer	Reverse Primer	Anneal Temp	Product Size (bp)
C2orf76 gDNA	C2orf76-STEAP3	rs6542522	TGCAAATACGCCACTTCCTT	CCTCTTTCACCTGCCATGAT	62 " 53	510
C2orf76 cDNA	C2orf76-STEAP3	rs6542522	ATGCCCCTGTGTTACTTTGG	AAGCCCTCGAGATGTTTTCA	62 " 53	523
STEAP3 gDNA	C2orf76-STEAP3	rs12013371	CATTTTGCTTGTGGTTGCTG	TGACAGCAGCACGTAGG	60 " 51	614
STEAP3 cDNA	C2orf76-STEAP3	rs12013371	CTTTCCAAGAGGAGGCAGTG	TTGAGTCCCAGGAATTTGG	60 " 51	1382
AK097792 gDNA/cDNA	C3orf27-RPN1	rs2811488	GAGAATTGGCTTTGGTTCTGTTG	ACTCTCCCTGGAATCTTTTTCTTCGT	60 " 51	312
AK097792 gDNA/cDNA	C3orf27-RPN1	rs35604103	TTCCCATCAGCATTTGAACA	GTCAGAAGGTAGGGCCATCA	60 " 51	530
AK097792 gDNA/cDNA	C3orf27-RPN1	rs61112519	GTAATCCCTCAACCCACCTG	ATCGACAGTGCCAGTGAGTG	60 " 51	394
C3orf27 gDNA	C3orf27-RPN1	rs6762732	AGAAAATCTGAGCAGTGGGTGAG	CCCAATCACTGAAAAGGAAAAAGA	62 " 53	425
C3orf27 cDNA	C3orf27-RPN1	rs6762732	GGCCTGAGACAATGGACAAT	CCCAATCACTGAAAAGGAAAAAGA	62 " 53	800
RPN1 gDNA	C3orf27-RPN1	rs1126828	AAGGCTCCTTAGCCTTGGAA	AACCTCCTGTGCTAGTGACCA	60 " 51	752
RPN1 cDNA	C3orf27-RPN1	rs1126828	GTTGGCTACAACCTCCCAAG	CGCTTTCCTGAGATGAGCTT	60 " 51	785
TGFBI gDNA	VTRNA2-1	rs1054124	ATCCCGTGGTTAGGCTCTCTT	ACTGCCTCTCCACTGCACTT	60 " 51	866
TGFBI cDNA	VTRNA2-1	rs1054124	GACTCCCTGGTCAGCAATGT	GTCTCCCTTCAGGACATCCA	60 " 51	1086
SMAD5 gDNA	VTRNA2-1	rs12719481	CCCCTCTGAACCCCATATCT	AAGGCACCTTAAGTTGGAGCTA	62 " 53	1102
SMAD5 cDNA	VTRNA2-1	rs12719481	CTGGCTCAATCTGTCAACCA	AAGGCACCTTAAGTTGGAGCTA	62 " 53	1249
