# Supplementary material for: Comparative Anatomy of Chromosomal Domains with Imprinted and Non-Imprinted Allele-Specific DNA Methylation
Source: PLoS Genet. 2013 Aug 29;9(8):e1003622. doi: 10.1371/journal.pgen.1003622 (PMC3757050; doi:10.1371/journal.pgen.1003622)
Supplement: Table S4 — Loci with ASM CpGs (>2) near CTCF sites: cross-tabulated to GWAS peaks. This table is from our analysis of the original whole genome bis-seq data of Lister et al. (2009) Human DNA methylomes at base resolution show widespread epigenomic differences( Nature 462: 315–322), as interpreted for ASM by Chen et al. (2011, A comparative analysis of DNA methylation across human embryonic stem cell lines. Genome Biol 12: R62.). (XLSX) [file pgen.1003622.s013.xlsx]

## Sheet: Sheet1
Table S4. Loci with ASM CpGs (>2) near CTCF sites: cross-tabulated to GWAS peaks. This table is from our analysis of the original whole genome bis-seq data of Lister et al. (2009) Human DNA methylomes at base resolution show widespread epigenomic differences. Nature 462: 315-322, as interpreted for ASM by Chen et al. (2011) A comparative analysis of DNA methylation across human embryonic stem cel…
CTCF binding position (hg19)	Converted CTCF binding position (hg18)	At least one of the ASM sites is a CpG SNP	All ASM sites are CpG SNPs	Genes in 100kb window	CTCF site LOCATION relative to genes	Chromatin State HMM in hESC	CTCF near a CGI	CTCF site near a supra-threshold or strong sub-threshold GWAS peak (<10-6)? http://www.genome.gov/gwastudies/	GWAS disease or trait	haplotype SNP rsID	SNP non-coding?	GWAS peak in same haplotype block as CTCF site (hapmap.org, hg18)?	haplotype SNP position when in same haplotype block as CTCF site (Hg 18)	haplotype block position in kb (Hg18)	In Figure 6C
chr1:25288661-25289160	chr1:25161248-25161747	NO	NO	RUNX3	intragenic	insulator	no	yes	Ankylosing spondylitis	rs11249215	yes	yes	chr1:25169771	chr1:25140k-25180k	yes
									Celiac disease	rs10903122	yes	yes	chr1:25176163	chr1:25140k-25180k	yes
chr5:72448465-72448964	chr5:72484221-72484720	YES	YES	TMEM171	intergenic	insulator	no	yes	Urate levels	rs17632159	yes	yes	chr5:72467238	chr5:72460k-72500k	no
chr6:31026014-31026513	chr6:31133993-31134492	YES	NO	HCG22	intragenic	insulator	no	yes	Behcet's disease	rs4947296	yes	yes	chr6:31166157	chr6:31130k-31200k
chr7:2758562-2759061	chr7:2725088-2725587	YES	NO	GNA12	intergenic	insulator	yes	yes	Ulcerative colitis	rs798502	yes	yes	chr7:2756406	chr7:2710k-2810k	yes
									Height	rs798489	yes	yes	chr7:2768329	chr7:2710k-2810k
										rs798497	yes	yes	chr7:2762483	chr7:2710k-2810k
										rs1182188	yes	no
										rs798544	yes (near gene)	yes	chr7:2729628	chr7:2710k-2810k	yes
chr9:4759264-4759763	chr9:4749264-4749763	YES	NO	AK3	intergenic	insulator	no	yes	Platelet counts	rs409801	yes	yes	chr9:4734743	chr9:4730k-4770k	yes
									Hematological parameters	rs385893	yes	no
chr13:36668591-36669090	chr13:35566591-35567090	YES	NO	DCLK1	intragenic	none	no	yes	height	rs6563210	yes	no
									opthalmological vertical cup-disc ratio	rs1926320	yes	yes	chr13:35550617	chr13:35410k-35600k
chr18:67151950-67152449	chr18:65302930-65303429	YES	YES	DOK6	intragenic	insulator	no	yes	osteoporosis	rs17184557	yes	yes	chr18:65293837	chr18:65250k-65360k
chr21:43831540-43832039	chr21:42704609-42705108	YES	YES	UBASH3A	intragenic	insulator	no	yes	Type 1 diabetes autoantibodies	rs3788013	yes	yes	chr21:42714397	chr21:42680k-42740k	yes
									Celiac disease and Rheumatoid arthritis	rs11203203	yes	yes	chr21:42709255	chr21:42680k-42740k
									Type 1 diabetes	rs9976767	yes	yes	chr21:42709459	chr21:42680k-42740k	yes
										rs11203203	yes	yes (same as for caeliac)	chr21:42709255	chr21:42680k-42740k
chr7:65285689-65286188	chr7:64923124-64923623	YES	NO	VKORC1L1	intergenic	insulator	no	yes	corneal structure	rs11763147	yes	yes	chr7:64964256	chr7:64920k-65010k
chr7:151423110-151423609	chr7:151054043-151054542	YES	YES	PRKAG2	intragenic	insulator	no	yes	Urate levels	rs10480300	yes	yes	chr7:151036938	chr7:151020k-151080k
									Red blood cell traits
									Chronic kidney disease	rs7805747	yes	yes	chr7:151038734	chr7:151020k-151080k
									Hematocrit	rs10224002	yes	yes	chr7:151045974	chr7:151020k-151080k
									Hemoglobin
chr10:123422546-123423045	chr10:123412536-123413035	YES	NO	FGFR2	inter-genic	insulator	no	yes	breast cancer	rs10788160	yes	no
chr21:38013088-38013587	chr21:36934958-36935457	YES	YES	CLDN14-SIM2	intergenic	insulator	no	yes	kidney stones	rs219780	yes	no
chr1:22746892-22747391	chr1:22619479-22619978	YES	NO	ZBTB40	inter-genic	insulator	no	yes	bone mineral density	rs6426749	yes	no
			NO							rs7524102	yes	no
chr2:169017345-169017844	chr2:168725591-168726090	YES	NO	STK39	intragenic	insulator	no	yes	Parkinson's disease	rs2102808	yes	no
chr3:55643423-55643922	chr3:55618463-55618962	YES	YES	ERC2	inter-genic	insulator	no	yes	Hip geometry	rs2054989	yes	no
chr7:157951992-157952491	chr7:157644753-157645252	YES	NO	PTPRN2	intragenic	insulator	yes	yes	Myopia (pathological)	rs10274279	yes	no
chr8:117727849-117728348	chr8:117797030-117797529	YES	YES	EIF3H	intragenic	insulator	no	yes	Colorectal cancer	rs16892766	yes	no
chr5:7391323-7391822	chr5:7444323-7444822	YES	NO	ADCY2	intergenic	insulator	no	yes	cepacitabine sensitivity	rs4702484	yes	no
chr9:9352825-9353324	chr9:9342825-9343324	YES	NO	PTPRD	intragenic	none	no	yes	Myopia (pathological)	rs7849581	yes	no
									Airflow obstruction	rs10759102	yes	no
									Restless legs syndrome	rs1975197	yes	no
										rs4626664	yes	no
										rs1975197	yes	no
									Platelet aggregation	rs7044355	yes	no
									Type 2 diabetes	rs17584499	yes	no
chr9:117197051-117197550	chr9:116236872-116237371	NO	YES	DFNB31	intragenic	insulator	no	yes	obesity-related (missense SNP)	rs79509430	no (missense)	NA
chr14:79062101-79062600	chr14:78131854-78132353	YES	YES	NRXN3	intragenic	insulator	no	yes	Obesity, Body mass index	rs11624704	yes	no
									Body mass index	rs10150332	yes	no
									Waist circumference	rs10146997	yes	no
chr20:57415880-57416379	chr20:56849275-56849774	NO	NO	GNAS (imprinted gene)	promoter	promoter	yes	yes	Renal function-related traits	rs6026584	yes	no
									Hypertension, Blood pressure (diastolic and systolic)	rs6015450	yes	no
chr20:57250136-57250635	chr20:56683542-56684041	YES	YES	STX16	intragenic	tx elongation	no	yes	Cardiovascular disease risk factors	rs127430	yes	no
chr17:21323256-21323755	chr17:21263849-21264348	YES	NO	KCNJ12	inter-genic	tx elongation-weak enhancer	no	yes	Height	rs4640244	yes	no
chr22:24999655-25000154	chr22:23329655-23330154	NO	NO	GGT1	promoter	weak enhancer	no	yes	Liver enzyme levels (gamma-glutamyl transferase)	rs2073398	yes	no
										rs4820599	yes	no
									Protein quantitative trait loci	rs5751901	yes	no
chr2:240334035-240334534	chr2:239998972-239999471	YES	YES	HDAC4	inter-genic	insulator	no	yes	Pulmonary function	rs12477314	yes	no
									Male-pattern baldness	rs9287638	yes	no
chr17:21250319-21250818	chr17:21190912-21191411	NO	NO	MAP2K3-KCNJ12	intergenic	insulator	no	yes	height	rs4640244	yes	yes	chr17:21224816	chr17:21130k-21270k
chr6:161994458-161994957	chr6:161914448-161914947	YES	YES	PARK2	intragenic	none	no	yes	Disc degeneration	rs926849	yes	no
									Metabolite levels	rs992037	yes	yes	chr6:161921426	chr6:161890K-161950K
chr6:167458191-167458690	chr6:167378181-167378680	YES	NO	CCR6	intragenic	insulator	no	yes	Inflammatory bowel disease	rs1819333	yes	no
									Crohn's disease	rs415890	yes	no
										rs2301436	yes	yes	chr6:167357978	chr6:167310k-167400k
									Vitiligo	rs2236313	yes	no
									Rheumatoid arthritis	rs3093024	yes	no
										rs3093023	yes	no
chr8:3175192-3175691	chr8:3162599-3163098	YES	YES	CSMD1	intragenic	none	no	yes	Obesity-related traits	rs2449215	yes	no
										rs2551043	yes	yes	chr8:3177303	chr8:3140k-3250k
										rs17394429	yes	no
									Schizophrenia	rs10503256	yes	no
										rs10503253	yes	no
									Immune response to smallpox vaccine (IL-6	rs17070309	yes	no
									Pulmonary function decline	rs2623702	yes	no
									Emphysema-related traits	rs641525	yes	no
chr10:124250715-124251214	chr10:124240705-124241204	YES	YES	HTRA1	intragenic	tx elongation	no	yes	Age-related macular degeneration	rs3793917	yes (near gene)	yes	chr10:124209265	chr10:124200k-124280k
										rs10490924	no (missense)	no
										rs11200638	yes (near gene)	yes	chr10:124210534	chr10:124200k-124280k
chr10:126682879-126683378	chr10:126672869-126673368	NO	NO	CTBP2	intragenic	none	no	yes	Prostate cancer	rs4962416	yes	yes	chr10:126686862	chr10:126600k-126790k
chr11:56467955-56468454	chr11:56224531-56225030	YES	YES	OR8U8	intragenic	weak enhancer	no	yes	Acute lymphoblastic leukemia (childhood)	rs1945213	yes	no
chr15:100542368-100542867	chr15:98359891-98360390	YES	YES	ADAMTS17	intragenic	weak enhancer	no	yes	Height	rs4965598	yes	no
										rs4533267	yes	no
chr7:149450694-149451193	chr7:149081627-149082126	YES	YES	ZNF467, SSPO	intergenic	insulator	no	no
chr5:746501-747000	chr5:799501-800000	YES	YES	ZDHHC11	intergenic	insulator	no	no
chr7:29917632-29918131	chr7:29884157-29884656	YES	NO	WIPF3	intragenic	insulator	no	no
chr7:71201886-71202385	chr7:70839822-70840321	YES	YES	WBSCR17	intergenic	insulator	no	no
chr5:135415059-135415558	chr5:135442958-135443457	NO	NO	VTRNA2-1	promoter	promoter	yes	no
chr10:72990843-72991342	chr10:72660849-72661348	YES	YES	UNC5B	intragenic	tx elongation	no	no
chr2:3184151-3184650	chr2:3163158-3163657	NO	NO	TSSC1	intragenic	none	yes	no
chr4:154128558-154129057	chr4:154348008-154348507	YES	NO	TRIM2	intragenic	insulator	no	no
chr6:41196286-41196785	chr6:41304264-41304763	YES	NO	TREML4	intragenic	insulator	no	no
chr14:22217049-22217548	chr14:21286889-21287388	YES	NO	TRA (TCRVA15)	intragenic	insulator	no	no
chr14:67983745-67984244	chr14:67053498-67053997	YES	NO	TMEM229B	promoter	poised promoter	yes	no
chr5:79389463-79389962	chr5:79425219-79425718	YES	NO	THBS4,SERINC5	intergenic	weak enhancer	no	no
chr1:27676788-27677287	chr1:27549375-27549874	NO	NO	SYTL1	intragenic	insulator	yes	no
chr10:46962444-46962943	chr10:46382450-46382949	NO	NO	SYT15	intragenic	insulator	no	no
chr5:149963015-149963514	chr5:149943208-149943707	YES	YES	SYNPO	intergenic	none	no	no
chr16:69320753-69321252	chr16:67878254-67878753	YES	NO	SNTB2	intragenic	insulator	no	no
chr11:45848009-45848508	chr11:45804585-45805084	YES	NO	SLC35C1-CRY2	inter-genic	none	no	no
chr2:45147833-45148332	chr2:45001337-45001836	YES	YES	SIX3	inter-genic	insulator	no	no
chr1:182911289-182911788	chr1:181177912-181178411	NO	NO	SHCBP1L	intragenic	poised promoter	no	no
chr22:51134996-51135495	chr22:49481862-49482361	YES	YES	SHANK3	promoter (internal)	poised promoter	yes	no
chr2:128458084-128458583	chr2:128174554-128175053	YES	NO	SFT2D3	promoter	weak enhancer	yes	no
chr17:1768695-1769194	chr17:1715445-1715944	YES	YES	RPA1	intragenic	insulator	no	no
chr6:37349278-37349777	chr6:37457256-37457755	YES	NO	RNF8	intragenic	insulator	no	no
chr18:8208706-8209205	chr18:8198706-8199205	YES	YES	PTPRM	intragenic	none	no	no
chr8:97347510-97348009	chr8:97416686-97417185	YES	NO	PTDSS1	intergenic	weak enhancer	no	no
chr8:10407728-10408227	chr8:10445138-10445637	YES	YES	PRSS55	intragenic	insulator	no	no
chr20:4721381-4721880	chr20:4669381-4669880	NO	NO	PRNT	promoter	insulator	no	no
chr6:57499757-57500256	chr6:57607716-57608215	YES	YES	PRIM2	intragenic	tx elongation	no	no
chr1:156186180-156186679	chr1:154452804-154453303	YES	NO	PMF1	intragenic	none	yes	no
chr16:81238618-81239117	chr16:79796119-79796618	YES	YES	PKD1L2	intragenic	insulator	no	no
chr12:130876439-130876938	chr12:129442392-129442891	NO	NO	PIWIL1-RIMBP2	inter-genic	none	no	no
chr9:69065162-69065661	chr9:68354982-68355481	YES	NO	PGM5P2	intergenic	promoter	yes	no
chr10:97002734-97003233	chr10:96992724-96993223	YES	YES	PDLIM1	intragenic	insulator	no	no
chr22:43429823-43430322	chr22:41759767-41760266	NO	NO	PACSIN2-TTLL1	inter-genic	insulator	no	no
chr17:713290-713789	chr17:660040-660539	NO	NO	NXN	intragenic	tx elongation	yes	no
chr6:17702023-17702522	chr6:17810002-17810501	NO	NO	NUP153	intragenic	insulator	no	no
chr11:131368537-131369036	chr11:130873747-130874246	YES	YES	NTM	intragenic	none	no	no
chr11:131630486-131630985	chr11:131135696-131136195	YES	NO	NTM	intragenic	insulator	no	no
chr3:119536740-119537239	chr3:121019430-121019929	YES	YES	NR1T2	intragenic	insulator	mo	no
chr5:151845883-151846382	chr5:151826076-151826575	YES	YES	NMUR2	intergenic	insulator	no	no
chr3:42643343-42643842	chr3:42618347-42618846	YES	NO	NKTR	promoter	weak promoter	yes	no
chr8:125561805-125562304	chr8:125630986-125631485	NO	NO	NDUFB9	intragenic	tx elongation	no	no
chr2:1845138-1845637	chr2:1824145-1824644	YES	YES	MYT1L	intragenic	insulator	yes; <300bp	no
chr3:75707945-75708444	chr3:75790635-75791134	NO	NO	MIR1324-FRG2C	inter-genic	poised promoter	yes	no
chr8:8800067-8800566	chr8:8837477-8837976	YES	YES	MFHAS1-ERI1	intergenic	insulator	no	no
chr17:21219799-21220298	chr17:21160392-21160891	NO	NO	MAP2K3	promoter	poised promoter	yes	no
chr6:119558343-119558842	chr6:119600042-119600541	YES	NO	MAN1A1	intragenic	none	no	no
chr8:120183103-120183602	chr8:120252284-120252783	YES	YES	MAL	intergenic	none	no	no
chr2:91759694-91760193	chr2:91123421-91123920	NO	NO	LOC654342	intergenic	none	no	no
chr2:91818647-91819146	chr2:91182374-91182873	YES	NO	LOC654342	inter-genic; pericentromeric	none	no	no
chr2:67437479-67437978	chr2:67290983-67291482	YES	YES	LOC644838	intragenic	insulator	no	no
chr9:68413880-68414379	chr9:67903700-67904199	NO	NO	LOC642236	intergenic	none	yes	no
chr3:75736514-75737013	chr3:75819204-75819703	NO	NO	LOC401074-ZNF717	inter-genic	none	no	no
chr1:149284670-149285169	chr1:147551294-147551793	NO	NO	LOC388692	promoter	poised promoter	no	no
chr20:26189411-26189910	chr20:26137411-26137910	NO	NO	LOC284801-MIR663A	promoter	none	yes	no
chr20:57203859-57204358	chr20:56637265-56637764	YES	YES	LOC149773-STX16	inter-genic	insulator	no	no
chr10:79988890-79989389	chr10:79658896-79659395	YES	NO	LOC100132987	inter-genic	insulator	no	no
chr13:51732461-51732960	chr13:50630462-50630961	YES	YES	LINC00371	intragenic	weak enhancer	no	no
chr16:33934998-33935497	chr16:33842499-33842998	NO	NO	LINC00273	pericentromeric heterochromatin	none	no	no
chr16:33952935-33953434	chr16:33860436-33860935	YES	NO	LINC00273	pericentromeric heterochromatin	none	no	no
chr16:33956888-33957387	chr16:33864389-33864888	NO	NO	LINC00273	pericentromeric heterochromatin	none	no	no
chr16:33956239-33956738	chr16:33863740-33864239	NO	NO	LINC00273	inter-genic	peri-centromeric heterochromatin	no	no
chr6:136080914-136081413	chr6:136122607-136123106	YES	NO	LINC00271	intergenic	none	no	no
chr14:74624848-74625347	chr14:73694601-73695100	NO	NO	LIN52	intragenic	tx elongation	no	no
chr1:236706377-236706876	chr1:234773000-234773499	YES	YES	LGALS8	intragenic	tx elongation	no	no
chr19:54902550-54903049	chr19:59594362-59594861	YES	NO	LAIR1-TTYH1	inter-genic	insulator	no	no
chr4:184472397-184472896	chr4:184709391-184709890	YES	YES	ING2	intergenic	none	no	no
chr16:70988826-70989325	chr16:69546327-69546826	NO	NO	HYDIN	intragenic	insulator	no	no
chr12:119673086-119673585	chr12:118157469-118157968	YES	YES	HSPB8	inter-genic	insulator	no	no
chr20:61770659-61771158	chr20:61241104-61241603	YES	YES	HAR1A-HAR1B	inter-genic	none	no	no
chr5:21485594-21486093	chr5:21521351-21521850	NO	NO	GUSBP1	intragenic	insulator	no	no
chr9:101610769-101611268	chr9:100650590-100651089	YES	NO	GALNT12	intragenic	insulator	no	no
chr5:153559621-153560120	chr5:153539814-153540313	YES	YES	GALNT10	intergenic	insulator	no	no
chr3:75718186-75718685	chr3:75800876-75801375	NO	NO	FRG2C-LOC401074	inter-genic	none	yes	no
chr4:190861678-190862177	chr4:191098672-191099171	YES	NO	FRG1	promoter	promoter	yes	no
chr4:183933976-183934475	chr4:184170970-184171469	NO	NO	FAM92A1P2	intergenic	weak enhancer	no	no
chr11:58925911-58926410	chr11:58682487-58682986	NO	NO	FAM11A-DTX4	inter-genic	insulator	no	no
chr7:157225887-157226386	chr7:156918648-156919147	NO	NO	DNAJB6	intergenic	weak enhancer	no	no
chr21:47959634-47960133	chr21:46784062-46784561	YES	YES	DIP2A	intragenic	tx elongation	no	no
chr10:127584512-127585011	chr10:127574502-127575001	YES	NO	DHX32-FANK1	promoter	promoter	yes	no
chr10:127575474-127575973	chr10:127565464-127565963	YES	NO	DHX32	intragenic	none	no	no
chr6:168756745-168757244	chr6:168499594-168500093	YES	NO	DACT2	intergenic	insulator	no	no
chr8:11772078-11772577	chr8:11809487-11809986	YES	NO	CTSB	intergenic	none	no	no
chr1:17075203-17075702	chr1:16947790-16948289	YES	NO	CROCC	intragenic	none	yes	no
chr1:17201396-17201895	chr1:17073983-17074482	NO	NO	CROCC	intragenic	insulator	no	no
chr18:72247014-72247513	chr18:70397994-70398493	YES	NO	CNDP1	intragenic	weak enhancer	no	no
chr1:86973518-86974017	chr1:86746106-86746605	YES	YES	CLCA1	inter-genic	insulator	no	no
chr10:73738172-73738671	chr10:73408178-73408677	NO	NO	CHST3 (ANAPC16)	intragenic	insulator	no	no
chr1:22331646-22332145	chr1:22204233-22204732	YES	NO	CELA3B	intragenic	insulator	no	no
chr5:71053710-71054209	chr5:71089466-71089965	YES	NO	CARTPT	intergenic	insulator	no	no
chr16:66906972-66907471	chr16:65464473-65464972	NO	NO	CA7-PDP2	inter-genic	weak promoter	yes; <300bp	no
chr1:57246461-57246960	chr1:57019049-57019548	NO	NO	C1orf168	intragenic	insulator	no	no
chr16:58180611-58181110	chr16:56738112-56738611	YES	YES	C12orf80	intergenic	none	no	no
chr12:24931660-24932159	chr12:24822927-24823426	YES	NO	BCAT1	inter-genic	insulator	no	no
chr11:27180285-27180784	chr11:27136861-27137360	YES	NO	BBOX1	inter-genic	insulator	no	no
chr8:143515390-143515889	chr8:143512392-143512891	YES	YES	BAI1,TSNARE1	intergenic	insulator	no	no
chr21:11108941-11109440	chr21:10130812-10131311	YES	YES	BAGE2	inter-genic	tx elongation	no	no
chr17:80941718-80942217	chr17:78535007-78535506	NO	NO	B3GNTL1	intragenic	none	no	no
chr13:31941500-31941999	chr13:30839500-30839999	NO	NO	B3GALTL	inter-genic	insulator	no	no
chr6:35710529-35711028	chr6:35818507-35819006	NO	NO	ARMC12	intragenic	weak enhancer	no	no
chr2:133034219-133034718	chr2:132750689-132751188	NO	NO	ANKRD30BL-MIR663B-AK094599	inter-genic	none	no	no
chr10:4857638-4858137	chr10:4847638-4848137	NO	NO	AKR1E2	inter-genic	insulator	no	no
chr16:87086508-87087007	chr16:85644009-85644508	YES	YES	AK125749	inter-genic	insulator	no	no
chr5:151522350-151522849	chr5:151502543-151503042	YES	YES	AK001582	intragenic	insulator	no	no
chr6:106892631-106893130	chr6:106999324-106999823	YES	NO	AIM1	intergenic	insulator	no	no
chr2:241811505-241812004	chr2:241460178-241460677	NO	NO	AGXT	intragenic	tx elongation	no	no
chr7:106102778-106103277	chr7:105890014-105890513	YES	NO	AF086203	intergenic	insulator	no	no
chr17:1062583-1063082	chr17:1009333-1009832	NO	NO	ABR	intragenic	none	no	no
chr1:164922959-164923458	chr1:163189583-163190082	YES	YES	none	inter-genic	insulator	no	no
chr2:157552069-157552568	chr2:157260315-157260814	YES	YES	none	intergenic	insulator	no	no
chr3:94581501-94582000	chr3:96064191-96064690	YES	YES	none	inter-genic	insulator	no	no
chr1:4232928-4233427	chr1:4132788-4133287	YES	NO	none	inter-genic	insulator	no	no
chr4:190495977-190496476	chr4:190732971-190733470	YES	NO	none	intergenic	insulator	no	no
chr4:190510317-190510816	chr4:190747311-190747810	YES	NO	none	intergenic	insulator	no	no
chr5:34486219-34486718	chr5:34521976-34522475	YES	NO	none	intergenic	insulator	no	no
chr5:62018139-62018638	chr5:62053895-62054394	YES	YES	none	intergenic	insulator	no	no
chr6:83493501-83494000	chr6:83550220-83550719	YES	YES	none	intergenic	insulator	no	no
chr6:104973535-104974034	chr6:105080228-105080727	YES	NO	none	intergenic	insulator	no	no
chr7:49283081-49283580	chr7:49253627-49254126	YES	NO	none	intergenic	insulator	no	no
chr8:142955322-142955821	chr8:142953229-142953728	NO	NO	none	intergenic	none	no	no
chr12:128268137-128268636	chr12:126834090-126834589	YES	NO	none	inter-genic	insulator	no	no
chr17:49565236-49565735	chr17:46920235-46920734	NO	NO	none	intergenic	insulator	no	no
chr20:58071079-58071578	chr20:57504474-57504973	YES	NO	none	intergenic	insulator	no	no
chr22:27286818-27287317	chr22:25616818-25617317	YES	YES	none	intergenic	weak enhancer	no	no
